# Supplementary material for: Evaluating the antibody response to SARS-COV-2 vaccination amongst kidney transplant recipients at a single nephrology centre
Source: PLoS One. 2022 Mar 10;17(3):e0265130. doi: 10.1371/journal.pone.0265130 (PMC8912185; doi:10.1371/journal.pone.0265130)
Supplement: S1 Data — (XLSX) [file pone.0265130.s001.xlsx]

## Sheet: covid vaccine data 
S/N	bmi	prd	donortype	pretxdiabetes	nodat	pretxcvd	posttxcvd	posttxcx	mm_hlaa02	mm_hlab02	mm_hladr02	primary_is	antimet	steroids	cmvifx	ebv	bkvirus	jcvirus	ar	vaxtype	prevaxab	postvax1ab	postvax1ab	postvaxab2	postvaxab3	postvaxab4	ab_response	diabetes	cvd	isnum	tripleis	mmf	aza	cni	singis	egfratvax
1	24.9	6	1	0	0	0	0	0	0	0	0	1	1	0	0	0	0	0	0	2	0	0	0	1			1	0	0	2	0	1	0	1	0	73
2	30.2	6	4	0	0	0	0	0	1	1	0	1	1	0	0	0	0	0	0	1	3	1	1	1			1	0	0	2	0	1	0	1	0	85
3		1	1	0	0	0	0	0	1	1	0	1	2	1	0	0	0	0	0			1	1				1	0	0	3	1	0	1	1	0	78
4	19.2	6	1	0	0	0	0	0				1	1	0	1	0	0	0	0	2	0	1	1	1			1	0	0	2	0	1	0	1	0	39
5		4	4	0	0	0	0	0	0	1	0	1	1	1	0	0	0	0	0	2	3	1	1				1	0	0	3	1	1	0	1	0	63
6	19	1	4	0	0	0	0	0	1	0	1	1	1	1	0	0	0	0	0	2	3	0	0	0			0	0	0	3	1	1	0	1	0	90
7		6	1	0	0	0	0	0				0	1	1	0	0	0	0	1	1	0	1	1	1			1	0	0	2	0	1	0	0	0	22
8	19.7	1	4	0	0	0	0	0				3	2	1	0	0	0	0	0	1	3	1	1				1	0	0	3	1	0	1	0	0	34
9		1	4	0	0	0	0	0				1	1	0	0	0	0	0	0	2	3	1	1				1	0	0	2	0	1	0	1	0	45
10	25.1479	5	1	0	0	0	0	0	1	1	1	1	1	0	0	0	0	0	0	2		1	1	1	1		1	0	0	2	0	1	0	1	0	49
11	41.9	6	4	0	0	0	0	0				1	2	1					1	2	3	1	1	1			1	0	0	3	1	0	1	1	0	61
12	29.5312	5	2	0	0	0	0	0	1	1	0	1	0	1	0	0	0	0	0	1	3	1	1				1	0	0	2	0	0	0	1	0	48
13	25.2629	5	1	0	0	0	0	0				1	1	0	0	0	0	0	0	2	0	0	0				0	0	0	2	0	1	0	1	0	55
14	20.8114	6	2	0	0	0	0	0	0	0	0	1	2	0	0	0	0	1	0	2	3	1	1				1	0	0	2	0	0	1	1	0	83
15	32.8	1	1	0	0	0	0	0	0	1	1	1	1	1	0	0	0	0	1	2	3	0	0	0			0	0	0	3	1	1	0	1	0	56
16	22.1768	5	1	0	0	0	0	0	0	0	1	1	1	0	0	0	0	0	0	2	0	0	0	0			0	0	0	2	0	1	0	1	0	30
17	39.4	6	3	0	1	0	0	0	2	1	0	1	0	1					1	1	3	1	1	0	1		1	1	0	2	0	0	0	1	0	66
18	19.1694	1	1	0	0	0	0	0	1	1	1	1	1	0	0	0	0	0	0	2	0	1	1	1			1	0	0	2	0	1	0	1	0	61
19		1	2	0	0	0	0	0				1	1	0	0	0	0	0	0	2	0	0	0	0			0	0	0	2	0	1	0	1	0	25
20	23	1	1	0	0	0	0	0	0	1	1	1	1	1	1	0	0	0	1	2	0	0	0				0	0	0	3	1	1	0	1	0	33
21		6	1	0	0	0	0	0				1	2	1	0	0	0	0	1	2	3	1	1				1	0	0	3	1	0	1	1	0	36
22	33.3	1	4	0	0	0	0	0	0	0	0	1	1	1	0	0	0	0	0	1	3	1	1	1			1	0	0	3	1	1	0	1	0	48
23	24.1	2	3	1	0	0	0	0	1	2	1	1	1	0	0	0	0	0	0	1		0	0	0			0	1	0	2	0	1	0	1	0	62
24	18.9601	6	4	0	0	0	1	0	2	1	0	1	1	0	0	0	0	0	0	2	0	0	0	0	0		0	0	1	2	0	1	0	1	0	43
25	26.9	6	2	0	1	0	0	0				2	0	1	0	0	0	0	0	2	3	1	1				1	1	0	2	0	0	0	1	0	20
26	17.5	5	1	0	0	0	0	0	2	2	1	1	1	0	0	0	0	0	0		3	0	0				0	0	0	2	0	1	0	1	0	54
27	20.9502	6	1	0	0	0	0	0	0	1	0	1	1	0	0	0	0	0	0	2	0	0	0	0	0		0	0	0	2	0	1	0	1	0	26
28	26.8385	6	1	0	0	0	0	0	0	1	1	4	2	1	0	0	0	0	0		3	1	1				1	0	0	3	1	0	1	0	0	26
29	46.9	6	4	0	0	0	0	0				1	2	0	0	0	0	0	0		0	1	1				1	0	0	2	0	0	1	1	0	19
30	22.4609	1	2	0	0	0	0	0	1	1	0	1	1	0	1	0	0	0	0	2	0	1	1	1			1	0	0	2	0	1	0	1	0	79
31	21.3	1	4	0	0	0	0	0	1	1	0	1	1	0	0	0	0	0	0		3	1	1				1	0	0	2	0	1	0	1	0	57
32	27.617	1	2	0	0	0	0	0	2	1	0	1	1	0	0	0	0	0	0		3	1	1	1			1	0	0	2	0	1	0	1	0	48
33	23.4019	1	1	0	0	0	0	0	0	1	1	1	2	0	0	0	0	0	1	2	3	1	1				1	0	0	2	0	0	1	1	0	58
34	26.2871	6	1	0	0	0	0	0	1	1	1	1	1	0	0	0	0	0	1	1	3	1	1				1	0	0	2	0	1	0	1	0	61
35	25.1862	1	4	0	0	0	0	0	0	1	0	1	1	0	0	1	0	0	0	2	0	0	0	0	0		0	0	0	2	0	1	0	1	0	35
36	28.5318	1	1	0	0	0	0	0	1	2	1	1	1	0	0	0	0	0	0	2	3	0	0				0	0	0	2	0	1	0	1	0	57
37	18.8189	1	1	0	0	0	0	0	0	1	1	1	1	0	0	0	0	0	1	2	0	1	1				1	0	0	2	0	1	0	1	0	28
38	42.4	1	2	0	0	0	0	0	1	1	1	1	1	0	0	0	0	0	0	2	0	1	1				1	0	0	2	0	1	0	1	0	61
39	22.1949	5	1	0	0	0	0	0		0	0	2	1	1	1	1	0	0	0	2	0	0	0	0			0	0	0	3	1	1	0	1	0	19
40	21	6	2	0	0	1	1	0				0	2	1					1	1	3	1	1	1			1	0	1	2	0	0	1	0	0	42
41	24.8602	1	2	0	0	0	0	0	1	1	1	1	1	0	0	0	0	0	0	2	0	0	0	0	1		1	0	0	2	0	1	0	1	0	75
42	28.5018	1	4	0	0	0	0	0	1	0	0	1	2	1	0	0	0	0	0	2	3	1	1				1	0	0	3	1	0	1	1	0	52
43	28.0742	6	1	0	1	0	0	0	1	1	1	1	1	0	0	0	0	0	0	1	3	1	1				1	1	0	2	0	1	0	1	0	68
44	23.7253	6	1	0	0	0	0	0				2	2	0	1	0	0	0	1		3	1	1	1	1		1	0	0	2	0	0	1	1	0	50
45	22.983	1	2	0	0	0	0	0	0	1	0	1	1	0	0	0	0	0	0			1	1				1	0	0	2	0	1	0	1	0
46	21.7545	1	4	0	0	0	0	0	1	1	1	1	1	0	0	0	0	0	0	1	3	1	1	1	1	1	1	0	0	2	0	1	0	1	0	59
47	18.0427	6	1	0	0	0	0	0	1	1	1	1	2	0	0	0	0	0	0	2	0	1	1				1	0	0	2	0	0	1	1	0	63
48	30.3745	6	1	0	0	1	0	0	1	0	0	1	1	0	0	0	0	0	1		0	1	1				1	0	1	2	0	1	0	1	0	46
49	29	5	4	0	0	0	0	0	1	2	1	1	1	1	1	0	0	0	0	2	3	1	1	1			1	0	0	3	1	1	0	1	0	49
50	26.2	3	3	0	1	0	0	0	2	1	1	1	1	0	1	1	0	0	0		0	0	0	0			0	1	0	2	0	1	0	1	0	49
51	34	4	1	0	1	0	0	0	0	1	1	1	2	1	0	0	0	0	0	2	0	1	1				1	1	0	3	1	0	1	1	0	39
52	28.4246	2	1	1	0	0	0	0	1	1	1	1	2	0	0	0	0	0	0	2	3	1	1				1	1	0	2	0	0	1	1	0	50
53	30.5556	4	1	0	0	0	0	0	1	2	1	1	1	0	0	0	1	0	0		3	1	1				1	0	0	2	0	1	0	1	0	83
54	22.1003	1	1	0	0	0	0	0	1	1	1	0	2	1	0	0	0	1	0	2	3	1	1				1	0	0	2	0	0	1	0	0	28
55	34.6945	6	4	0	0	0	0	0	0	0	0	1	0	0	0	0	0	0	0	2	3	1	1				1	0	0	1	0	0	0	1	1	22
56	24.9851	5	2	0	0	0	0	0				1	0	0	0	0	1	0	0	1	0	1	1	0			1	0	0	1	0	0	0	1	1	20
57	22.1	6	2	0	0	0	0	0	2	1	0	1	2	1	0	0	0	0	1			1	1	1			1	0	0	3	1	0	1	1	0	36
58	27.5608	1	3	0	0	0	0	0	1	1	1	1	1	0	0	0	0	0	0	1	3	1	1				1	0	0	2	0	1	0	1	0	81
59	33.2935	5	1	0	0	0	0	0	1	1	1	1	1	0	0	0	0	0	0	1	3	0	0				0	0	0	2	0	1	0	1	0	39
60	23.0777	1	4	0	0	0	0	0				1	1	1	0	0	0	0	0		3	1	1				1	0	0	3	1	1	0	1	0	69
61	30.6726	5	4	0	1	1	0	0	1	1	1	1	1	0	0	0	0	0	0	1	3	1	1				1	1	1	2	0	1	0	1	0	75
62		1	2	0	0	0	0	0	1	2	0	1	1	0	1	0	0	0	0	2	3	0	0				0	0	0	2	0	1	0	1	0	51
63	25.9	1	1	0	0	0	0	0	2	2	1	1	1	0	0	0	0	0	0	2	0	0	0				0	0	0	2	0	1	0	1	0	54
64	21.6	5	1	0	0	0	0	0				1	1	0	0	0	0	0	0	2	3	0	0	1			1	0	0	2	0	1	0	1	0	82
65	21.2346	6	1	0	0	0	0	0				1	0	1	0	0	0	0	0		3	1	1	1			1	0	0	2	0	0	0	1	0	60
66	28.2834	2	1	1	0	0	0	0	2	2	2	1	1	1	0	0	1	0	1	2	3	1	1	1			1	1	0	3	1	1	0	1	0	42
67	25.2	5	1	0	0	0	0	0				0	2	0	0	1	0	0	0	2	0	1	1				1	0	0	1	0	0	1	0	1	20
68	27.4	6	1	0	0	0	0	0				0	1	0					1	1	3	1	1	1	1		1	0	0	1	0	1	0	0	1	37
69	21.0303	1	1	0	0	1	0	0	1	0	1	1	1	1	0	0	1	0	0	2	3	0	0	1			1	0	1	3	1	1	0	1	0	47
70	27.2	3	4	0	0	0	0	0	1	1	0	1	1	1	0	0	0	0	0	2	3	0	0	0			0	0	0	3	1	1	0	1	0	88
71	23.8	3		0	0	0	0	0				1	1	1	0	0	0	0	0		3	1	1	1			1	0	0	3	1	1	0	1	0	47
72	25.4991	4	2	0	0	0	0	0	2	1	1	1	1	0	0	1	0	0	0		3	1	1				1	0	0	2	0	1	0	1	0	53
73	20.7095	6	1	0	0	0	0	0				1	1	0	0	0	0	0	0		3	1	1				1	0	0	2	0	1	0	1	0	83
74	25.3086	1	1	0	0	0	0	0	0	1	1	1	2	1	0	0	0	0	0	2	0	1	1	1			1	0	0	3	1	0	1	1	0	50
75	24.4646	4	1	0	0	0	0	0	1	1	1	1	0	1	0	0	0	0	0		3	1	1				1	0	0	2	0	0	0	1	0	36
76	28.2	6	1	0	0	0	0	0	2	2	2	1	1	1	0	0	0	0	0	2		0	0				0	0	0	3	1	1	0	1	0	43
77	26.4014	5	4	0	0	0	1	0				1	1	0	0	0	0	0	0	2	0	1	1	1			1	0	1	2	0	1	0	1	0	79
78	22.6	5	4	0	0	0	0	0				0	2	1	0	0	0	0	0	2	3	1	1	1			1	0	0	2	0	0	1	0	0	62
79	32.0439	4	4	0	1	1	1	0	2	1	0	1	1	0	0	0	0	0	0		3	0	0				0	1	1	2	0	1	0	1	0	27
80	30.6091	2	2	1	0	0	0	0				1	1	1	0	0	0	0	0	2	0	1	1	0			1	1	0	3	1	1	0	1	0	32
81	28.9461	6	2	0	1	0	0	0				1	1	0	0	0	0	0	0	1	3	1	1	1			1	1	0	2	0	1	0	1	0	72
82	20.7232	1	2	0	0	0	0	0	0	0	0	1	1	1	0	0	0	0	0	2	3	1	1				1	0	0	3	1	1	0	1	0	52
83	31.9	5	4	0	1	0	0	0				1	1	1	0	0	0	0	0	2	0	1	1				1	1	0	3	1	1	0	1	0	78
84	31.4	6	1	0	0	0	0	0				2	2	0					1		3	1	1	1			1	0	0	2	0	0	1	1	0	34
85	30.8	5	1	0	0	0	0	0				1	2	0	0	0	0	0	0	2	3	1	1				1	0	0	2	0	0	1	1	0	47
86	28.1065	2	1	1	0	1	0	0	0	1	2	1	1	1	0	0	0	0	0	1	0	0	0	0			0	1	1	3	1	1	0	1	0	41
87	27.6	1	2	0	1	0	0	0	2	1	1	1	1	0	0	0	0	0	0	2	3	1	1				1	1	0	2	0	1	0	1	0	48
88	18.6709	5	4	0	0	0	0	0	1	2	0	1	0	1	1	1	0	0	0		3	1	1	1			1	0	0	2	0	0	0	1	0	60
89	23.7	1	1	0	0	0	0	1	0	1	1	1	1	0	0	0	0	0	0	2	0	0	0				0	0	0	2	0	1	0	1	0	31
90	18.5	5	4	0	1	0	0	0	1	1	0	1	1	0	0	0	0	0	0	1	0	0	0	0			0	1	0	2	0	1	0	1	0	33
91	22.983	2	1	1	0	0	0	0				1	1	0	0	0	0	0	0	1	3	0	0	0	0	0	0	1	0	2	0	1	0	1	0	15
92	18.3	5	4	0	0	0	0	0				1	1	1	0	0	0	0	0	2	0	0	0	0	0		0	0	0	3	1	1	0	1	0	20
93	30.6	5	4	0	0	0	0	0				2	0	0					1	1	0	1	1				1	0	0	1	0	0	0	1	1	43
94	26.0771	2	4	1	0	0	0	0				1	0	0	0	0	0	0	0	2	3	1	1	1			1	1	0	1	0	0	0	1	1	36
95	21	6	1	0	0	0	0	0				0	1	1					1	2	3	0	0	1			1	0	0	2	0	1	0	0	0	50
96	22.6	1	4	0	0	0	0	0	0	0	0	1	0	1	0	0	0	0	0	2	0	0	0				0	0	0	2	0	0	0	1	0	67
97	25.3997	1	4	0	0	0	0	0	1	1	0	1	0	1	0	0	1	1	0		3	1	1				1	0	0	2	0	0	0	1	0	43
98	21.4204	6	4	0	0	0	0	0	0	0	0	1	1	0	0	0	0	0	0	2	0	1	1				1	0	0	2	0	1	0	1	0	107
99	24.3827	1	1	0	0	0	0	0	1	1	1	1	1	0	0	0	1	0	0	2	0	0	0	0			0	0	0	2	0	1	0	1	0	46
100	25.8423	4	1	0	0	1	0	0	2	2	2	1	1	1	0	0	0	0	0	1	0	0	0	0			0	0	1	3	1	1	0	1	0	71
101	25.1843	3	3	0	1	0	0	0	1	1	1	1	1	0	0	0	0	0	0	2	3	1	1				1	1	0	2	0	1	0	1	0	77
102	25.8946	6	2	0	1	1	0	0	0	0	0	1	1	1	0	0	1	0	0	1	3	0	0				0	1	1	3	1	1	0	1	0	39
103	21.0373	1	4	0	0	0	0	0	1	1	1	1	1	0	0	0	0	0	1	2	0	1	1				1	0	0	2	0	1	0	1	0	74
104	31.3116	6	2	0	0	1	0	0	2	1	0	1	1	0	0	0	0	0	0	2	3	0	0	0			0	0	1	2	0	1	0	1	0	30
105	27.6817	4	4	0	0	0	0	0	1	1	0	1	1	0	0	0	0	0	0	2	0	0	0	0	1		1	0	0	2	0	1	0	1	0	69
106	34.5703	6	2	1	0	0	0	0	1	1	1	1	1	1	1	0	0	0	0		3	1	1				1	1	0	3	1	1	0	1	0	47
107	28.7778	6	1	1	0	0	0	0	0	0	0	1	1	1	0	0	1	0	0	2	0	0	0	0			0	1	0	3	1	1	0	1	0	50
108	22.1367	6	4	0	0	0	0	0	0	1	1	1	1	0	0	0	0	0	0	2	0	0	0	0	0	0	0	0	0	2	0	1	0	1	0	35
109		6	1	0	0	0	0	0	2	2	1	1	1	0	0	0	0	0	0	1	0	1	1				1	0	0	2	0	1	0	1	0	76
110	50.5	5	3	0	1	0	0	0	1	1	1	1	1	0	0	0	0	0	0	1	3	0	0				0	1	0	2	0	1	0	1	0	30
111	65.7462	6	4	0	0	0	0	0				1	0	1	1	0	0	0	1		3	1	1	1			1	0	0	2	0	0	0	1	0	55
112	23.1247	1	4	0	0	0	0	0				1	0	0	0	0	0	0	0	2	0	1	1				1	0	0	1	0	0	0	1	1	37
113	28.257	6	2	0	0	0	1	0	1	0	0	1	1	0	1	0	0	0	0	1	0	0	0	0			0	0	1	2	0	1	0	1	0	34
114	21.0937	3	3	0	0	0	1	0	0	0	0	1	1	1	0	0	0	0	0	1	3	0	0	0	0		0	0	1	3	1	1	0	1	0	17
115		4	2	0	0	0	0	0				1	1	0	0	0	0	0	0	1		0	0				0	0	0	2	0	1	0	1	0	91
116	22.5	6	1	0	1	0	1	0	1	0	2	1	1	1	0	0	0	0	0	1	0	1	1				1	1	1	3	1	1	0	1	0	50
117	24.8591	5	2	0	1	0	0	0	2	1	0	1	2	1	0	0	0	0	0		0	0	0				0	1	0	3	1	0	1	1	0	47
118	20.0277	4	2	0	1	0	0	0	2	1	0	1	1	0	1	1	0	0	0	2	0	0	0	1			1	1	0	2	0	1	0	1	0	54
119	20.2395	1	1	0	0	0	0	0	0	0	1	1	1	1	0	0	0	0	0	2	3	1	1				1	0	0	3	1	1	0	1	0	77
120	27.3	4	3	0	1	1	0	0	1	1	1	1	1	0	0	0	0	0	0	1	3	1	1				1	1	1	2	0	1	0	1	0	43
121	28.2422	5	4	0	1	0	0	0	1	1	1	1	1	0	0	0	0	0	0	2	3	1	1				1	1	0	2	0	1	0	1	0	58
122	25.3	6	1	0	0	0	0	0	2	2	2	1	1	0	0	0	0	0	0	1		1	1				1	0	0	2	0	1	0	1	0	50
123	24	6	4	0	0	0	0	0				2	0	0					1	2	3	1	1	1	1		1	0	0	1	0	0	0	1	1	43
124	14.9197	6	4	0	0	0	0	0				1	0	0	0	1	0	0	0			1	1				1	0	0	1	0	0	0	1	1	33
125	28.2183	1	1	0	0	0	0	0	1	0	1	1	1	1	0	0	0	0	0	2	3	0	0				0	0	0	3	1	1	0	1	0	56
126	22.9297	5	3	0	1	0	0	0	1	2	0	1	1	0	0	0	0	0	0	2	0	0	0				0	1	0	2	0	1	0	1	0	58
127	39.4	1	1	0	0	1	0	0	2	1	1	2	0	1	0	0	1	0	1	2	3	0	0	1	0		1	0	1	2	0	0	0	1	0	20
128	32.039	6	2	0	1	0	0	0	0	0	0	1	1	0	0	0	0	0	0	2	0	0	0				0	1	0	2	0	1	0	1	0	52
129	24	6	1	0	0	0	0	0	1	2	1	1	1	0					1			0	0	0			0	0	0	2	0	1	0	1	0	50
130	21.2654	1	1	0	0	0	0	0	0	0	0	1	0	1	0	0	1	0	0	2	0	1	1				1	0	0	2	0	0	0	1	0	23
131	22.0932	4	2	0	0	0	0	0	0	0	0	2	2	1	0	0	0	0	1	2	0	1	1	1			1	0	0	3	1	0	1	1	0	50
132	23.8	3	1	0	0	1	0	0				1	2	1	0	0	0	0	1	2	0	0	0	1			1	0	1	3	1	0	1	1	0	44
133	46	6	1	0	0	0	0	1				1	1	0					1	2	3	0	0				0	0	0	2	0	1	0	1	0	24
134	29.3031	4	1	0	0	0	0	0	1	1	1	1	1	0	0	0	1	0	0	1	0	1	1				1	0	0	2	0	1	0	1	0	66
135	30.3395	4	1	0	0	1	1	0	0	0	1	1	1	0	0	0	0	0	0	2	3	0	0	1			1	0	1	2	0	1	0	1	0	78
136	30.519	1	4	0	0	0	0	0	1	1	0	1	1	0	0	0	1	0	0		3	1	1				1	0	0	2	0	1	0	1	0	53
137	29.5	1	3	0	0	0	0	0	1	2	1	1	1	0					1	1	3	1	1				1	0	0	2	0	1	0	1	0	64
138	28.9453	6	2	0	0	0	0	0	2	2	0	1	1	0	0	0	0	0	0	1	0	0	0	0			0	0	0	2	0	1	0	1	0	41
139	17.9	5	4	0	0	0	1	0				1	1	0	0	0	0	0	0		0	0	0	0			0	0	1	2	0	1	0	1	0	47
140	25.2595	6	4	0	0	0	1	0	1	1	0	1	1	0	0	0	0	0	0		3	1	1				1	0	1	2	0	1	0	1	0	43
141	24.1617	6	4	0	0	0	1	0	1	1	1	1	1	0	0	0	0	1	0	2	3	0	0				0	0	1	2	0	1	0	1	0	31
142	27.3399	6	1	0	0	1	0	0				1	2	0	0	0	0	0	0	2	0	1	1	1			1	0	1	2	0	0	1	1	0	22
143	24.9	6		0	0	0	0	0	1	1	1	1	1	0	0	0	0	0	0	1	3	1	1				1	0	0	2	0	1	0	1	0	47
144	25.5404	2	4	1	0	0	0	0				1	1	0	1	0	0	0	0	2	3	0	0				0	1	0	2	0	1	0	1	0	70
145	25.6889	6	1	0	1	1	0	0	1	1	1	1	1	0	0	0	0	0	0	2	0	0	0	0			0	1	1	2	0	1	0	1	0	103
146	29.3	5	4	0	0	0	0	0				0	1	1					1	2	3	1	1				1	0	0	2	0	1	0	0	0	55
147	29.2	6	4	0	0	0	0	0				2	0	1					1		3	1	1				1	0	0	2	0	0	0	1	0	33
148	24.6035	6	2	0	0	0	0	0	1	1	1	1	0	1	1	0	0	0	0	2	3	1	1				1	0	0	2	0	0	0	1	0	26
149	35.3	2	4	1	0	0	0	0				1	1	0	0	0	0	0	0	2	3	0	0	1			1	1	0	2	0	1	0	1	0	87
150		4	4	0	1	0	0	0	1	1	0	1	1	0	0	0	0	0	0	1	0	0	0	1			1	1	0	2	0	1	0	1	0	40
151	34.6	6	1	0	0	0	0	1				1	1	0	0	0	0	0	0	2	3	0	0	0			0	0	0	2	0	1	0	1	0	39
152	34.0123	1	1	0	0	0	0	0				1	1	0	0	0	0	0	0	2	3	0	0	0	0		0	0	0	2	0	1	0	1	0	20
153	36.7	5	4	0	0	0	0	0				2	2	1	0	0	0	0	0	1	3	1	1	1			1	0	0	3	1	0	1	1	0	25
154	30.7	6	1	0	0	0	0	0	1	1	1	2	2	1	1	0	0	0	0	2	0	0	0	1			1	0	0	3	1	0	1	1	0	48
155	28	6	1	0	0	0	0	0	0	0	0	2	2	1					1	2	0	1	1				1	0	0	3	1	0	1	1	0	26
156	31.8878	6	1	0	1	0	0	1				1	0	1	0	0	0	0	0	1	3	0	0	0			0	1	0	2	0	0	0	1	0	32
157	29.163	4	2	0	0	0	0	0	0	0	0	1	2	1	0	0	0	0	0	2	3	1	1				1	0	0	3	1	0	1	1	0	23
158	28.7201	1	2	0	0	0	0	0	2	0	0	1	1	1	0	0	0	0	0	2	0	1	1	1			1	0	0	3	1	1	0	1	0	26
159	29.7442	4	3	0	1	0	0	0	1	1	1	1	1	0	0	0	0	0	0		3	0	0	0	1		1	1	0	2	0	1	0	1	0	33
160	33.4	1	2	0	0	0	0	0	1	1	0	1	1	0	0	0	0	0	0	1	0	0	0	1			1	0	0	2	0	1	0	1	0	52
161	31.2	3	2	0	0	0	0	0	2	2	1	1	1	0					1		3	1	1	1			1	0	0	2	0	1	0	1	0	4
162	35	1	4	0	0	0	0	0				2	0	1	0	0	0	0	0	1	3	1	1				1	0	0	2	0	0	0	1	0	49
163	18.5	4	1	0	0	1	0	1				1	1	0	0	0	0	0	0	1	3	0	0				0	0	1	2	0	1	0	1	0	54
164	25.8396	4	1	0	0	0	0	0	0	0	0	1	1	0	1	0	0	0	0	2	0	0	0	0	1		1	0	0	2	0	1	0	1	0	69
165	23.9198	1	2	1	0	1	0	0	0	0	0	1	1	0	0	0	0	0	0	2	3	0	0	0			0	1	1	2	0	1	0	1	0	37
166	23.0204	1	4	0	0	0	0	0				1	1	0	0	0	0	0	0	2	0	0	0				0	0	0	2	0	1	0	1	0	74
167	30.4	1	1	0	0	0	0	0	0	0	0	1	0	0					1		3	0	0	1			1	0	0	1	0	0	0	1	1	62
168	29	6	4	0	0	0	0	0				2	0	0		1			1		3	1	1				1	0	0	1	0	0	0	1	1	39
169	18.7432	5	4	0	0	0	0	0				1	0	0	0	0	1	0	0		3	1	1				1	0	0	1	0	0	0	1	1	29
170	24.3	6	1	0	0	0	0	0	1	2	2	1	1	0	0	0	0	0	0		0	0	0	0			0	0	0	2	0	1	0	1	0	43
171	24	6	3	0	0	0	0	0	1	2	0	1	1	0					1			1	1	1			1	0	0	2	0	1	0	1	0	50
172		4	1	0	0	0	1	0				1	1	0	0	0	1	0	0	2	0	0	0	1			1	0	1	2	0	1	0	1	0	70
173	21.5005	1	4	0	1	0	0	0	1	1	1	1	0	1	0	0	1	0	0	2	0	1	1				1	1	0	2	0	0	0	1	0	46
174	32.8086	1	1	0	0	0	1	0	0	1	1	1	1	0	0	0	1	1	0	2	0	0	0	0		0	0	0	1	2	0	1	0	1	0	12
175	25.5354	4	1	0	0	0	0	0				1	1	0	1	0	0	0	0	2	3	0	0	0	1		1	0	0	2	0	1	0	1	0	54
176	34.4222	6	1	0	0	0	1	0				0	1	1	0	0	1	0	0	2	3	1	1				1	0	1	2	0	1	0	0	0	30
177	36.0854	1	1	0	1	0	0	1	0	0	0	1	1	0	0	0	0	0	0	1	3	1	1				1	1	0	2	0	1	0	1	0	68
178	19.7	4	1	0	0	0	0	0	1	1		1	1	0	0	0	0	0	0	1	3	1	1				1	0	0	2	0	1	0	1	0	78
179	23.6821	1	1	0	0	0	0	0	1	1	0	1	2	0	0	0	0	0	0		3	0	0	0	0		0	0	0	2	0	0	1	1	0	17
180	28.0864	1	4	0	1	0	0	0	1	1	0	2	2	1	0	0	0	0	0		3	0	0	1			1	1	0	3	1	0	1	1	0	45
181	24	5	1	0	0	0	0	1	0	1	0	1	0	1					1		3	1	1				1	0	0	2	0	0	0	1	0	82
182	30.3561	5	4	0	0	0	0	0				1	1	0	1	0	0	0	0	2	0	0	0	1			1	0	0	2	0	1	0	1	0	26
183	19.5813	6	4	0	0	0	0	0	0	0	0	1	0	1	0	1	0	0	0	2	3	1	1	1	1		1	0	0	2	0	0	0	1	0	29
184	28.3	3	2	0	0	0	0	0	1	1	1	1	1	1	1	0	0	0	0		3	0	0				0	0	0	3	1	1	0	1	0	15
185	22.284	1	1	0	0	0	0	0	2	2	1	1	1	1	0	0	0	0	0	2	0	0	0	0	1		1	0	0	3	1	1	0	1	0	58
186	28.1315	6	2	0	0	0	0	0	1	1	1	1	1	0	0	0	0	0	0	1	3	0	0	1			1	0	0	2	0	1	0	1	0	52
187	25.4	4	1	0	0	0	0	0	2	0	1	2	2	1	0	1	0	0	0	2	3	1	1	1			1	0	0	3	1	0	1	1	0	46
188	27	1	2	0	0	0	0	0	2	2	1	1	1	1					1	2		0	0				0	0	0	3	1	1	0	1	0	87
189	41.4	6	2	0	1	0	0	0				1	1	0	0	1	0	0	0	1	3	1	1				1	1	0	2	0	1	0	1	0	57
190	45.7	6	4	0	1	0	1	0	1	1	0	2	0	0					1	2	0	1	1				1	1	1	1	0	0	0	1	1	82
191		1	4	0	1	0	1	1	1	1	1	1	0	0	0	0	0	0	0	2	0	1	1	1			1	1	1	1	0	0	0	1	1	48
192	21.7	1	1	0	0	0	0	1				1	2	1	1	1	0	0	0	2	0	0	0	0			0	0	0	3	1	0	1	1	0	28
193	29.481	6	3	0	1	0	1	0	1	1	0	1	0	1	0	0	1	0	1	2	3	0	0	1			1	1	1	2	0	0	0	1	0	40
194	28.1	1	1	0	0	1	0	0	1	1	1	1	1	0	0	0	1	0	0		3	1	1				1	0	1	2	0	1	0	1	0	59
195	20.9885	4	2	1	0	0	0	0	2	2	0	1	1	0	0	0	0	0	0	1	3	0	0				0	1	0	2	0	1	0	1	0	47
196	38.7643	1	1	0	0	0	0	0	0	0	0	1	1	0	0	0	0	0	1	2	3	1	1	1			1	0	0	2	0	1	0	1	0	30
197	27.4	1	1	0	0	0	0	0	1	1	1	1	1	0	0	0	0	0	0	1	3	1	1	0			1	0	0	2	0	1	0	1	0	49
198	25.7859	4	2	0	0	0	0	0	0	1	1	1	1	0	0	0	0	0	0	1	0	0	0	1	1	1	1	0	0	2	0	1	0	1	0	40
199	25.8876	5	3	0	0	0	0	0	1	1	0	1	1	0	0	0	0	0	0	1	3	0	0				0	0	0	2	0	1	0	1	0	50
200	34.6	1	3	0	0	0	0	0	1	1	1	1	1	0	0	0	0	0	0		3	0	0	0			0	0	0	2	0	1	0	1	0	25
201	24.3025	3	2	0	0	0	0	0	2	1	0	1	1	1	0	0	0	0	1	1	3	1	1				1	0	0	3	1	1	0	1	0	50
202	25.7	6	4	0	0	1	0	0				0	1	1	1	0	0	0	0	2	0	0	0	0			0	0	1	2	0	1	0	0	0	33
203	33.3	6	4	0	0	0	0	0	2	1	1	1	1	1	1	0	0	0	0	2	0	0	0				0	0	0	3	1	1	0	1	0	51
204	26.0055	1	2	1	0	0	0	0	2	1	1	1	1	0	0	0	0	0	0	2	0	0	0				0	1	0	2	0	1	0	1	0	36
205	18.6	2		1	0	0	0	0				1	1	0	1	1	0	0	0		0	0	0	0			0	1	0	2	0	1	0	1	0	80
206		3	4	0	1	0	0	0	1	2	1	1	1	1	0	0	0	0	0		3	1	1				1	1	0	3	1	1	0	1	0	67
207	24.1907	3	2	0	0	0	0	0	0	0	0	1	0	1	0	0	1	0	0	2	3	0	0	0			0	0	0	2	0	0	0	1	0	34
208	23.1206	6	1	0	0	0	0	0	1	1	1	1	1	0	0	0	0	0	0	1	0	1	1				1	0	0	2	0	1	0	1	0	73
209	33.923	2	2	1	0	1	1	0	1	1	1	1	1	0	0	0	0	0	0	2	0	0	0	0			0	1	1	2	0	1	0	1	0	29
210	17.7	5	2	1	0	0	0	0	2	1	0	3	0	1	0	0	1	0	0	2	3	0	0	1			1	1	0	2	0	0	0	0	0	24
211	31.8764	1	1	0	0	0	0	0	2	1	2	1	1	1	0	0	1	0	1	2	0	1	1	0			1	0	0	3	1	1	0	1	0	31
212	36.7	6	4	0	0	0	0	0				2	2	0	0	0	0	0	0	2	0	0	0	0	0	1	1	0	0	2	0	0	1	1	0	41
213	25.8	1	4	0	1	0	0	0				1	0	1					1	2	3	1	1				1	1	0	2	0	0	0	1	0	37
214	30.5975	4	3	0	0	0	0	0	1	1	1	1	1	0	0	0	0	0	0	1	3	0	0				0	0	0	2	0	1	0	1	0	56
215	27.291	1		0	1	0	0	0	2	2	1	1	1	0	0	0	0	0	0	2	0	1	1				1	1	0	2	0	1	0	1	0	63
216	32.5	2	1	1	0	0	0	0	1	1	1	1	1	0	0	0	0	0	0	1	0	0	0				0	1	0	2	0	1	0	1	0	65
217	29.1074	3	4	0	0	0	0	0	0	0	0	1	1	0	0	0	0	0	0		3	1	1				1	0	0	2	0	1	0	1	0	71
218	28.5289	5	1	0	1	0	0	0				1	1	1	0	0	0	0	0	2	0	0	0	0			0	1	0	3	1	1	0	1	0	69
219	26.129	1	4	0	0	0	0	0				1	1	0	0	1	0	0	0	2	0	0	0	0			0	0	0	2	0	1	0	1	0	41
220	28.0969	4	1	0	0	0	0	0	0	0	0	1	0	0	0	0	1	0	0	2	3	1	1				1	0	0	1	0	0	0	1	1	20
221	30.303	5	1	0	0	0	0	0				1	1	0	0	0	0	0	1	2	3	0	0				0	0	0	2	0	1	0	1	0	40
222	29.7	1	1	0	0	0	0	0				2	1	1	0	0	0	0	0	1	3	0	0	0			0	0	0	3	1	1	0	1	0	85
223	37.1058	4	3	0	1	1	0	0	0	1	1	1	1	0	1	0	0	1	0	1	3	0	0	0			0	1	1	2	0	1	0	1	0	31
224	32	1	4	0	0	0	0	0				2	1	0					1	2	3	0	0	1	0		1	0	0	2	0	1	0	1	0	49
225	38.3	2	4	1	0	0	0	0	2	2	1	1	1	0	0	0	0	0	1		3	0	0				0	1	0	2	0	1	0	1	0	27
226	31.5851	2	3	1	0	0	0	0	1	2	0	1	1	0	0	0	0	0	0		3	0	0	0	0	0	0	1	0	2	0	1	0	1	0	34
227	24.9787	3	4	0	1	1	1	0	1	1	0	1	1	0	0	0	0	0	0	2	0	0	0	0			0	1	1	2	0	1	0	1	0	46
228	21.472	1	2	0	1	1	0	1	1	1	1	1	1	1	0	1	0	0	0	1	0	1	1				1	1	1	3	1	1	0	1	0	51
229	36.1604	4	2	0	0	0	0	0	2	1	1	1	1	0	0	0	0	0	0	2	0	0	0	0			0	0	0	2	0	1	0	1	0	37
230	25.1	6	2	0	0	0	0	0	0	1	1	1	1	1	0	0	0	0	0	1	3	0	0	0			0	0	0	3	1	1	0	1	0	67
231	23.2	6		0	0	0	0	0	1	1	1	1	1	0	1	0	0	0	0	1	3	0	0	0			0	0	0	2	0	1	0	1	0	28
232	36.8	3	1	0	1	0	0	0	2	1	2	1	1	0	0	0	0	0	0	2	3	0	0	1			1	1	0	2	0	1	0	1	0	69
233	25.0636	1	2	0	0	1	0	0	1	1	0	1	1	1	0	0	0	0	0	1	0	0	0	0			0	0	1	3	1	1	0	1	0	77
234	40.2	5	4	0	0	0	0	1				0	2	1	0	0	0	0	0		3	0	0	1			1	0	0	2	0	0	1	0	0	37
235	25.0875	4	4	0	0	0	0	0	1	1	1	1	1	0	0	0	0	0	0	2	0	0	0	1			1	0	0	2	0	1	0	1	0	53
236	20.702	1	1	0	0	0	1	0	2	2	2	1	1	0	0	0	0	0	0	2	3	0	0	0			0	0	1	2	0	1	0	1	0	74
237	24.3	4	4	0	0	0	0	0				0	1	1	0	0	0	0	0	2	0	0	0				0	0	0	2	0	1	0	0	0	37
238	30.8261	4	3	0	0	1	0	0	1	0	1	1	1	0	1	0	0	0	0		0	0	0	1			1	0	1	2	0	1	0	1	0	51
239	30.4557	3	1	0	0	0	0	0	1	2	2	1	1	0	0	0	0	0	0	2	3	0	0				0	0	0	2	0	1	0	1	0	43
240	32.5268	1	1	0	0	0	0	0	0	0	0	1	1	1	0	0	0	0	0	2	0	0	0				0	0	0	3	1	1	0	1	0	48
241	24.6975	6	1	0	0	0	0	0	0	0	0	1	1	0	0	0	0	0	0	1	3	0	0	0			0	0	0	2	0	1	0	1	0	28
242	32.8	4	4	0	1	1	1	0				1	1	0	0	1	0	0	0	2	0	0	0				0	1	1	2	0	1	0	1	0	35
243	28.7	6	4	1	0	0	0	0				1	0	0	0	0	0	0	0	2	3	0	0	1			1	1	0	1	0	0	0	1	1	47
244	26	1	1	0	0	0	0	1	1	2	0	1	1	1					1	2	0	0	0	0	0		0	0	0	3	1	1	0	1	0	34
245	22.4986	4	1	0	1	0	0	0				1	0	1	0	0	0	0	0		0	1	1				1	1	0	2	0	0	0	1	0	94
246	28.7856	4	1	0	0	0	0	0	2	1	1	1	1	1	0	0	0	0	0	2	3	0	0				0	0	0	3	1	1	0	1	0	48
247	22.1565	4	3	0	0	0	0	0	2	1	0	1	1	0	0	0	0	0	0	2	3	0	0	0	0	0	0	0	0	2	0	1	0	1	0	40
248	30.7	1	1	0	0	0	0	0	0	2	2	1	1	1	0	0	0	0	0	2	0	0	0	1			1	0	0	3	1	1	0	1	0	72
249	33.9	3	1	0	0	0	0	0	2	2	0	1	1	0	0	0	0	0	0	2	0	0	0	0	0		0	0	0	2	0	1	0	1	0	55
250		1	1	0	0	0	0	0	1	1	0	1	1	0	0	0	0	0	0	1	3	0	0	0			0	0	0	2	0	1	0	1	0	53
251	34.5395	6	4	0	1	0	0	1	1	1	0	2	1	0	0	0	0	0	0	2	3	0	0	0			0	1	0	2	0	1	0	1	0	38
252	35.0803	2	3	1	0	0	0	0	0	0	0	1	1	1	1	0	0	0	0		3	0	0	1			1	1	0	3	1	1	0	1	0	43
253		1	4	1	0	1	0	0				2	2	1	0	0	0	0	0	1	3	1	1				1	1	1	3	1	0	1	1	0	26
254	32.0459	1	3	0	1	0	0	0	1	1	0	1	1	1	0	0	0	0	0	1	3	0	0	0			0	1	0	3	1	1	0	1	0	80
255	32.4	1	4	0	1	0	1	0				2	0	1	1				1	2	0	0	0				0	1	1	2	0	0	0	1	0	19
256	32.0248	6	1	0	1	0	0	0	1	1	1	1	1	0	0	0	0	0	0	2	0	0	0	1			1	1	0	2	0	1	0	1	0	43
257	26.8386	6	2	0	0	0	1	0	0	0	0	3	1	0	0	0	0	0	0	1	3	0	0	1			1	0	1	2	0	1	0	0	0	59
258	28.4864	5	1	0	0	0	1	0	1	1	2	1	1	0	0	0	0	0	0	1	3	1	1				1	0	1	2	0	1	0	1	0	32
259	22.7928	5	2	0	0	0	0	0	2	1	0	1	1	0	0	0	0	0	0	1	0	0	0				0	0	0	2	0	1	0	1	0	101
260	24.1115	1	3	0	0	0	0	1	0	1	0	1	1	1	1	0	0	0	0		3	1	1	1			1	0	0	3	1	1	0	1	0	49
261	36	4	1	0	0	1		0	1	1	1	1	1	0	0	0	0	0	0	2	0	0	0	0			0	0	1	2	0	1	0	1	0	71
262	17.0242	6	2	0	0	0	0	0	1	1	0	1	1	1	0	0	0	0	0		3	0	0	0			0	0	0	3	1	1	0	1	0	56
263	32.7	5	1	0	0	0	0	0	1	1	1	1	1	0	0	0	0	0	0	1	0	0	0	1			1	0	0	2	0	1	0	1	0	56
264	19.5	4	1	0	0	0	0	0	2	2	1	1	1	0	0	0	0	0	0	1	0	0	0				0	0	0	2	0	1	0	1	0	48
265	34.7	1	1	1	0	0	0	0				1	2	0	0	0	0	0	0		3	1	1				1	1	0	2	0	0	1	1	0	54
266	24.3902	1	3	0	1	1	1	0				1	1	1	0	0	0	0	0	2	3	0	0	0			0	1	1	3	1	1	0	1	0	73
267	26.4	1	4	0	0	0	0	0				1	0	1	0	0	1	1	0	1	3	1	1				1	0	0	2	0	0	0	1	0	49
268	23.0529	1	4	0	0	0	0	1				1	1	0	0	0	0	0	0		3	1	1				1	0	0	2	0	1	0	1	0	61
269	28.4715	1	3	0	0	1	0	0	1	2	1	1	1	1	0	0	0	0	0	2	0	0	0	0			0	0	1	3	1	1	0	1	0	35
270	23.9224	5	4	0	0	0	0	0	2	1	0	1	1	0	1	0	0	0	1	2	3	0	0				0	0	0	2	0	1	0	1	0	39
271	29.9948	5	3	1	0	0	0	0				1	1	1	1	0	0	0	0	2	3	0	0	0			0	1	0	3	1	1	0	1	0	18
272	24.5008	4	4	0	0	0	0	0	1	1	0	1	0	1	0	0	1	0	0	2	0	1	1	1			1	0	0	2	0	0	0	1	0	47
273	32.7	6	1	0	1	0	0	0				1	2	1	0	0	0	0	0		0	0	0	1			1	1	0	3	1	0	1	1	0	20
274	28.5	3	1	0	0	1	0	0	0	0	0	1	1	0	0	0	0	0	0	1	3	0	0	0			0	0	1	2	0	1	0	1	0	47
275	30.209	1	1	0	1	0	0	0	1	1	1	1	1	0	0	0	0	0	0	1	3	1	1				1	1	0	2	0	1	0	1	0	78
276	22.3	1	3	0	0	0	0	0	1	1	0	1	1	1	0	0	0	0	0	1	0	0	0	0			0	0	0	3	1	1	0	1	0	33
277	27.8098	2	2	1	0	1	1	0	0	1	0	1	1	1	0	0	0	0	0		3	0	0				0	1	1	3	1	1	0	1	0	62
278	31.0738	5	4	1	0	0	0	0	1	2	0	1	1	0	0	1	0	0	0	2	3	0	0	0	0		0	1	0	2	0	1	0	1	0	74
279	22.921	2	4	1	0	0	0	0				1	0	0	0	0	0	0	0	2	0	1	1				1	1	0	1	0	0	0	1	1	33
280	19.8	5	4	0	0	0	0	0				2	2	0	0	0	0	0	0	2	0	1	1				1	0	0	2	0	0	1	1	0	56
281	23.8367	4	1	0	0	0	0	0	1	0	1	1	1	0	0	0	0	0	0	1	3	1	1	1			1	0	0	2	0	1	0	1	0	64
282	23.1166	4	4	0	0	0	0	0	2	0	1	1	1	1	0	0	0	0	0	2	3	0	0				0	0	0	3	1	1	0	1	0	51
283	30.1235	6	3	0	1	1	0	0	1	1	1	1	1	0	0	0	0	0	1	2	3	0	0	0			0	1	1	2	0	1	0	1	0	26
284	33.5	2	3	0	0	1	0	0	2	1	1	1	0	1	1	0	1	0	0		3	0	0	0			0	0	1	2	0	0	0	1	0	48
285	28.6542	5	3	0	1	0	0	0	1	1	0	1	1	0	0	0	0	0	0	1	3	1	1				1	1	0	2	0	1	0	1	0	78
286	23.1661	6	4	1	0	0	0	0	2	1	1	1	1	0	0	0	0	0	0	2	0	0	0	0			0	1	0	2	0	1	0	1	0	48
287	30.8248	6	3	1	1	1	1	0				1	1	1	0	1	1	0	0		3	1	1				1	1	1	3	1	1	0	1	0	35
288	27.1	4	4	0	1	0	0	0				2	1	0	0	1	0	0	0	2	0	0	0	0			0	1	0	2	0	1	0	1	0	50
289	21	6	4	0	0	0	0	0				2	0	0	0	0	0	0	0	1	3	1	1				1	0	0	1	0	0	0	1	1	59
290	31.9	1	4	0	0	1	1	0				3	0	1					1		3	0	0	0	0	0	0	0	1	2	0	0	0	0	0	31
291	26.9	1	4	1	0	1	1	0				4	0	1	0	0	0	0	0	1	3	0	0	1			1	1	1	2	0	0	0	0	0	40
292	20.9	6	2	1	0	1	0	0	2	0	0	1	1	0	0	0	0	0	0	2	0	0	0	0	0		0	1	1	2	0	1	0	1	0	61
293	23.2602	1	1	0	1	0	1	0	2	2	2	1	1	0	0	1	1	0	0	2	0	0	0	0			0	1	1	2	0	1	0	1	0	49
294	27.8159	1	1	0	0	0	0	0	1	1	0	1	1	0	0	0	0	0	0	2	0	0	0	0	0		0	0	0	2	0	1	0	1	0	33
295	27.9	2	3	1	0	0	0	0	2	1	0	1	1	0	0	0	0	0	0	2	0	1	1	0	0	0	1	1	0	2	0	1	0	1	0	36
296	31.4432	5	4	0	1	0	1	0	2	1	0	1	1	0	0	0	0	0	0	1	3	1	1				1	1	1	2	0	1	0	1	0	45
297	21.6041	4	1	0	0	1	1	0				1	0	0	0	0	1	0	0	2	3	1	1	1			1	0	1	1	0	0	0	1	1	36
298	26.6193	6	1	0	1	0	0	0				1	1	0	0	0	0	0	0	2	0	1	1	1			1	1	0	2	0	1	0	1	0	64
299	23.1665	1	4	0	0	0	1	0	2	2	0	1	2	1	1	1	0	0	0	2	3	0	0	0			0	0	1	3	1	0	1	1	0	45
300	27.9	6	4	0	1	0	0	1				1	0	0					1	2	3	0	0	1			1	1	0	1	0	0	0	1	1	54
301	22.0479	4	4	0	0	0	0	0	1	1	0	1	1	0	0	0	0	0	0		3	0	0				0	0	0	2	0	1	0	1	0	44
302	27.7	1	4	0	0	0	1	1				0	2	1	0	0	0	0	0	2	0	0	0	1			1	0	1	2	0	0	1	0	0	58
303	32.5408	3	4	0	1	1	0	0	0	0	0	1	1	0	0	0	0	0	0	1	3	1	1				1	1	1	2	0	1	0	1	0	60
304	17.7695	6	4	0	1	0	0	1	1	1	1	1	0	1	0	0	1	0	0	2	0	1	1				1	1	0	2	0	0	0	1	0	36
305	27.513	4	1	0	0	0	0	0	1	1	1	1	1	0	0	0	0	0	0	2	3	0	0	1			1	0	0	2	0	1	0	1	0	82
306	27.1	4	4	0	0	0	0	0				1	0	0	0	0	0	0	0	2	0	1	1				1	0	0	1	0	0	0	1	1	67
307	34.652	2	4	1	0	0	0	0	1	1	1	1	0	0	0	0	0	0	0	2	3	0	0	1			1	1	0	1	0	0	0	1	1	34
308	24.3656	6	1	0	0	1	1	0	1	1	2	1	0	0	1	0	1	0	1	2	3	1	1	1			1	0	1	1	0	0	0	1	1	44
309	26.7	4	4	0	0	0	1	0				1	0	0	0	0	0	0	0	2	0	1	1				1	0	1	1	0	0	0	1	1	40
310	24.7676	2	1	1	0	0	0	0	2	1	0	1	1	0	0	0	0	0	0	2	0	0	0				0	1	0	2	0	1	0	1	0	84
311	29.3374	1	4	0	0	1	1	0	2	1	0	1	1	1	0	0	1	0	0		3	1	1				1	0	1	3	1	1	0	1	0	23
312	26.8	4	1	0	0	0	0	0	0	2	2	1	1	0	0	0	0	0	0	1	3	0	0	0			0	0	0	2	0	1	0	1	0	44
313	17.3	6	3	0	0	0	0	0				1	1	0					1	2	3	0	0	0	0		0	0	0	2	0	1	0	1	0	57
314	20.1477	4	4	0	1	0	0	0	1	1	1	1	1	0	0	0	0	0	0	2	3	0	0	0			0	1	0	2	0	1	0	1	0	28
315	20.5151	2	4	1	0	1	1	0				1	1	1	0	0	0	0	0		3	1	1				1	1	1	3	1	1	0	1	0	94
316	25.1	2	4	1	0	1	1	0				1	0	1	0	0	1	0	0		3	0	0				0	1	1	2	0	0	0	1	0	38
317	20.8	6	4	0	0	0	0	0				0	1	0					1		3	0	0				0	0	0	1	0	1	0	0	1	31
318	30.5	1	1	0	0	0	0	1	2	1	2	1	1	1	0	0	0	0	0		0	0	0				0	0	0	3	1	1	0	1	0	49
319	28.9	2	1	1	0	1	0	0	1	2	1	1	1	0	0	0	0	0	0	2	3	0	0	0			0	1	1	2	0	1	0	1	0	42
320	22.3522	6	3	0	0	0	0	0	1	2	0	1	2	0	0	0	0	0	0	2	3	0	0	0	1		1	0	0	2	0	0	1	1	0	28
321	38.2	1	4	0	0	0	0	0				1	0	1					1	2	3	1	1				1	0	0	2	0	0	0	1	0	64
322	20.9953	1	1	0	0	0	0	0	1	2	1	1	1	0	0	0	0	0	0	2	0	0	0				0	0	0	2	0	1	0	1	0	56
323	29.7973	6	1	0	1	0	0	0	0	0	0	1	1	0	0	0	0	0	0	2	0	0	0				0	1	0	2	0	1	0	1	0	71
324	26.5339	5	4	0	1	0	0	0				1	1	0	0	0	0	0	0	2	3	0	0				0	1	0	2	0	1	0	1	0	81
325	27.3437	3	4	0	0	0	0	0	2	1	1	1	1	0	0	0	0	0	0	2	0	0	0	0			0	0	0	2	0	1	0	1	0	50
326	27.1	2	3	1	0	1	1	0	1	1	1	1	1	0	0	0	0	0	0	2	0	1	1	1	1		1	1	1	2	0	1	0	1	0	23
327	24.9	6	2	0	0	0	0	0	0	0	0	1	1	0	0	0	0	0	0	1	0	0	0	0			0	0	0	2	0	1	0	1	0	41
328	22.2599	5	4	0	0	1	1	0	2	2	0	1	1	0	0	0	1	0	0	2	0	0	0	0	0		0	0	1	2	0	1	0	1	0	36
329	26.3186	1	3	0	0	0	0	0	1	2	0	1	2	0	0	0	0	0	0		3	0	0	0	0		0	0	0	2	0	0	1	1	0	27
330	29.4	6	4	0	0	0	0	0				1	1	0	0	0	0	0	0	2	3	0	0	1			1	0	0	2	0	1	0	1	0	41
331	26.908	1	3	0	0	0	0	0	1	2	0	1	2	0	1	0	0	0	0	2	3	0	0	1			1	0	0	2	0	0	1	1	0	40
332	31.5	3	1	0	1	0	0	0				3	0	1					1	2	0	1	1				1	1	0	2	0	0	0	0	0	90
333	27.2	5	4	0	1	1	0	0				1	1	0	0	0	0	0	0	2	0	1	1				1	1	1	2	0	1	0	1	0	65
334	31.3767	4	1	0	1	0	0	0	0	1	2	1	1	0	0	0	0	0	0	1	3	0	0				0	1	0	2	0	1	0	1	0	39
335	28.1969	6	4	0	1	0	0	1				1	1	0	0	0	1	0	0	1	3	0	0	0			0	1	0	2	0	1	0	1	0	26
336	22.4444	6	2	0	0	0	0	0	1	1	0	1	1	0	0	0	0	0	0	2	3	0	0	0			0	0	0	2	0	1	0	1	0	82
337	26.6	3	4	0	1	1	1	0				1	0	1					1	2	3	0	0	1			1	1	1	2	0	0	0	1	0	18
338	32.8	6	1	0	0	0	1	0				0	2	0					1	1	3	1	1				1	0	1	1	0	0	1	0	1	21
339	29.9383	2	3	1	0	1	1	0	1	1	1	1	1	0	0	0	0	0	0	2	3	0	0				0	1	1	2	0	1	0	1	0	43
340	27.4902	5	4	0	0	0	0	0				1	2	1	0	0	0	0	0	1	0	1	1				1	0	0	3	1	0	1	1	0	59
341	23.9464	1	1	0	1	1	0	1	2	1	1	1	1	1	0	0	0	0	0	2	0	0	0	0			0	1	1	3	1	1	0	1	0	59
342	20.6228	4	2	0	0	0	0	0	0	0	0	1	1	0	0	0	0	0	0	2	3	0	0				0	0	0	2	0	1	0	1	0	30
343	35.4	1	4	0	1	0	1	0				2	1	0	0	1	0	0	0	2	3	0	0	0			0	1	1	2	0	1	0	1	0	42
344	37.0687	1	4	0	1	1	0	0				2	1	0	0	0	0	0	0	2	0	1	1	0			1	1	1	2	0	1	0	1	0	28
345	34.1124	2	2	1	0	1	1	0	0	0	0	1	1	0	0	0	0	0	0		3	0	0	0			0	1	1	2	0	1	0	1	0	40
346	30.9304	1	4	1	0	0	0	0	2	1	1	2	1	1	0	1	0	0	0	2	0	0	0				0	1	0	3	1	1	0	1	0	26
347	39.0779	1	1	0	0	1	0	0	0	0	0	1	0	1	0	0	0	0	0	2	0	0	0				0	0	1	2	0	0	0	1	0	33
348	24.6669	2	2	1	0	0	0	0	2	1	0	1	1	0	0	0	1	0	0		3	1	1				1	1	0	2	0	1	0	1	0	29
349	33.4699	3	4	0	1	0	1	0				1	0	0	0	0	0	0	0	2	0	0	0	1			1	1	1	1	0	0	0	1	1	51
350	32.2133	5	4	0	1	0	0	0				1	0	0	0	0	0	0	0	2	0	1	1				1	1	0	1	0	0	0	1	1	61
351	28.1508	4	4	0	0	1	1	0	1	1	1	1	1	0	0	0	0	0	0	2	3	0	0	0			0	0	1	2	0	1	0	1	0	29
352	19.7	6	2	0	0	1	1	0	2	1	0	1	1	1	0	0	0	1	1		3	0	0				0	0	1	3	1	1	0	1	0	18
353	22.2527	3	4	0	1	0	0	0				1	1	0	0	0	0	0	0	2	0	0	0				0	1	0	2	0	1	0	1	0	58
354	25.0222	4		0	0	1	1	0	0	0	0	1	1	0	0	0	0	1	0	2	3	0	0				0	0	1	2	0	1	0	1	0	40
355	32.2	5	4	0	1	0	0	0				1	0	1	0	1	1	0	0	2	0	1	1				1	1	0	2	0	0	0	1	0	17
356	25.2	6	1	0	0	0	1	0				1	0	1	0	0	0	0	0	2	0	1	1				1	0	1	2	0	0	0	1	0	29
357	29	4	4	0	1	0	1	0				0	1	1	1				1	2	0	0	0				0	1	1	2	0	1	0	0	0	46
358	27.3588	1	4	0	1	1	0	0				1	0	0	0	0	0	0	0	2	0	1	1				1	1	1	1	0	0	0	1	1	58
359	26.1246	1	3	1	0	1	0	0	1	1	1	1	1	0	0	0	0	0	0	2	0	1	1				1	1	1	2	0	1	0	1	0	120
360	30.2232	1	1	0	0	0	0	0	1	1	1	1	1	0	1	0	0	0	0	2	0	0	0				0	0	0	2	0	1	0	1	0	49
361	24.5	5	1	0	0	0	0	0	1	0	1	1	1	0	0	0	0	0	0	2	3	0	0	0			0	0	0	2	0	1	0	1	0	56
362	29.0478	6	2	0	0	0	0	0	0	1	1	1	1	0	0	1	0	0	0	2	0	0	0	0			0	0	0	2	0	1	0	1	0	78
363	34.2415	4	4	0	1	1	1	1	0	0	0	1	0	1	1	0	0	0	0	2	0	1	1	1			1	1	1	2	0	0	0	1	0	41
364	31.0448	5	3	0	0	0	0	1	1	1	1	1	1	0	0	0	0	0	0	2	3	0	0				0	0	0	2	0	1	0	1	0	44
365	27.7028	4		0	1	1	1	0	0	0	0	1	1	0	1	0	0	0	0	2	0	0	0				0	1	1	2	0	1	0	1	0	44
366	26.3476	1		0	0	0	0	0	1	0	0	1	1	0	0	0	0	0	0	2	3	0	0				0	0	0	2	0	1	0	1	0	80
367	22.8	3	2	0	0	0	0	0	0	0	0	1	1	0	0	0	0	0	0	2	0	0	0	0	0		0	0	0	2	0	1	0	1	0	47
368	27.4587	2	2	1	0	0	0	0	2	1	1	1	1	0	0	0	0	0	0	2	0	0	0	0	0		0	1	0	2	0	1	0	1	0	40
369	30.1384	6	1	0	0	0	0	1	0	1	1	1	0	1	0	0	1	0	0	2	3	0	0	1			1	0	0	2	0	0	0	1	0	66
370	22.0932	6	2	0	1	0	0	0	2	1	0	1	1	0	0	0	0	0	0	2	0	0	0				0	1	0	2	0	1	0	1	0	45
371	24.0235	3	1	0	0	1	0	0	1	1	1	1	1	0	0	0	0	0	0	2	3	0	0				0	0	1	2	0	1	0	1	0	73
372	29.2421	4	4	0	0	1	1	0				1	1	0	0	0	0	0	0		0	0	0				0	0	1	2	0	1	0	1	0	35
373	26.5731	6	2	0	0	1	1	0	1	1	1	1	1	0	1	0	0	0	0	2	0	0	0	0			0	0	1	2	0	1	0	1	0	27
